# Supplementary material for: The global antigenic diversity of swine influenza A viruses
Source: eLife. 2016 Apr 22;5:e12217. doi: 10.7554/eLife.12217 (PMC4846380; doi:10.7554/eLife.12217)
Supplement: Supplementary file 1. — DOI: http://dx.doi.org/10.7554/eLife.12217.012 [file elife-12217-supp1.xlsx]

## Sheet: Table 1
% HI data removed	H1							H3
10	Dimension	Average prediction error	(SE)	Average standard error	(SE)	Average correlation	(SE)	Dimension	Average prediction error	(SE)	Average standard error	(SE)	Average correlation	(SE)
	1	1.67	0.09	2.32	0.21	0.46	0.05	1	1.44	0.07	2	0.17	0.67	0.03
	2	1.25	0.06	1.68	0.27	0.68	0.06	2	1.06	0.04	1.43	0.08	0.82	0.02
	3	1.2	0.08	1.63	0.17	0.68	0.05	3	0.95	0.02	1.24	0.06	0.86	0.02
	4	1.19	0.07	1.6	0.19	0.69	0.06	4	0.93	0.03	1.18	0.05	0.87	0.01
	5	1.13	0.04	1.46	0.1	0.72	0.04	5	0.93	0.04	1.16	0.06	0.87	0.02
20	Dimension	Average prediction error	(SE)	Average standard error	(SE)	Average correlation	(SE)	Dimension	Average prediction error	(SE)	Average standard error	(SE)	Average correlation	(SE)
	1	1.76	0.11	2.59	0.46	0.41	0.09	1	1.53	0.08	2.18	0.22	0.62	0.05
	2	1.39	0.09	2	0.3	0.58	0.06	2	1.11	0.04	1.52	0.08	0.79	0.02
	3	1.32	0.1	1.91	0.36	0.61	0.07	3	1.01	0.03	1.36	0.08	0.83	0.02
	4	1.24	0.08	1.74	0.22	0.65	0.06	4	0.99	0.03	1.3	0.07	0.84	0.02
	5	1.21	0.03	1.69	0.15	0.64	0.06	5	0.98	0.03	1.27	0.06	0.85	0.01
30	Dimension	Average prediction error	(SE)	Average standard error	(SE)	Average correlation	(SE)	Dimension	Average prediction error	(SE)	Average standard error	(SE)	Average correlation	(SE)
	1	1.85	0.14	2.79	0.47	0.38	0.07	1	1.59	0.07	2.27	0.16	0.6	0.03
	2	1.52	0.09	2.24	0.23	0.51	0.05	2	1.18	0.06	1.67	0.13	0.75	0.03
	3	1.41	0.09	2.05	0.26	0.54	0.07	3	1.09	0.04	1.5	0.11	0.79	0.03
	4	1.35	0.09	1.99	0.27	0.56	0.07	4	1.06	0.04	1.42	0.07	0.8	0.02
	5	1.39	0.05	2	0.14	0.54	0.04	5	1.05	0.02	1.38	0.04	0.81	0.01
% HI data removed	H1							H3
40	Dimension	Average prediction error	(SE)	Average standard error	(SE)	Average correlation	(SE)	Dimension	Average prediction error	(SE)	Average standard error	(SE)	Average correlation	(SE)
	1	2.03	0.13	3.1	0.39	0.32	0.06	1	1.77	0.05	2.63	0.13	0.51	0.03
	2	1.68	0.1	2.57	0.34	0.41	0.06	2	1.34	0.06	1.97	0.16	0.67	0.04
	3	1.54	0.07	2.33	0.17	0.45	0.04	3	1.22	0.05	1.71	0.12	0.72	0.03
	4	1.46	0.08	2.11	0.22	0.5	0.05	4	1.19	0.05	1.68	0.13	0.73	0.04
	5	1.52	0.05	2.24	0.15	0.47	0.04	5	1.2	0.04	1.69	0.12	0.72	0.03
50	Dimension	Average prediction error	(SE)	Average standard error	(SE)	Average correlation	(SE)	Dimension	Average prediction error	(SE)	Average standard error	(SE)	Average correlation	(SE)
	1	2.14	0.12	3.2	0.29	0.28	0.03	1	1.99	0.14	3	0.31	0.43	0.05
	2	1.83	0.07	2.72	0.2	0.35	0.04	2	1.54	0.07	2.3	0.19	0.57	0.05
	3	1.71	0.08	2.56	0.15	0.37	0.04	3	1.44	0.06	2.15	0.17	0.59	0.04
	4	1.67	0.08	2.46	0.17	0.38	0.04	4	1.39	0.06	2.03	0.17	0.61	0.05
	5	1.68	0.06	2.66	0.22	0.34	0.04	5	1.39	0.04	2.01	0.14	0.62	0.04
