# Supplementary material for: The global antigenic diversity of swine influenza A viruses
Source: eLife. 2016 Apr 22;5:e12217. doi: 10.7554/eLife.12217 (PMC4846380; doi:10.7554/eLife.12217)
Supplement: Supplementary file 2. — DOI: http://dx.doi.org/10.7554/eLife.12217.013 [file elife-12217-supp2.xlsx]

## Sheet: Table 1
H3
Virus(es) 1		Virus(es) 2		Mean pairwise		95% credible
				distance between		interval (AU)
				groups (AU)
European 3A	Japan 2000 and 2013 swine isolates			10.96	8.53-13.36	8.53-13.36
	USA 3B			12.64	10.72-15.02
A/Victoria/361/2011	A/Indiana/8/2011 (H3N2v)			6.48	3.31-9.46
	A/swine/Osaka-C/12-20/2008			5.29	1.90-9.11
	Swine isolates from Europe			14.92	11.77-18.10
	Swine isolates from Japan 2000 and 2013			5.28	2.33-8.26
	Swine isolates from USA			7.14	4.90-9.12
	Swine isolates from Vietnam			3.89	1.44-6.55
A/PortChalmers/1/1973		A/swine/Belgium/130/2012 (most recent European 3A sample)		9.85	4.49-15.13
A/swine/CotedArmor/3633/1984 (oldest European 3A sample) 6.58		A/swine/Cote d'Armor/3633/1984 )oldest European 3A sample)		6.58	1.54-11.98
H1
Virus(es) 1		Virus(es) 2		Mean pairwise		95% credible
				distance between		interval (AU)
				groups (AU)
2009 pandemic H1N1		CS pre-pandemic Hong Kong	5.01			3.99-5.94
		CS gamma	4.73			3.80-5.70
		CS beta	6.65			3.64-8.66
		CS Hong Kong	6			4.98-7.08
		CS Canada alpha2	6.53			4.62-8.82
		CS USA/Canada alpha	7.09			4.50-9.19
		CS Japan	5.05			3.66-6.32
		HS Europe	10.67			8.21-13.11
		EA Europe	6.71			4.70-8.60
		EA Asia group 1	6.59			4.71-8.51
		EA Asia group 2	4.41			2.29-7.02
		HS Delta-1	7.81			4.52-10.82
		HS Delta-2	7.82			4.29-10.91
CS+PDM		HS Delta-1 & Delta-2	7.88			6.34-9.46
HS Europe		HS Delta-1 & Delta-2	11.67			8.37-15.13
EA		HS Delta-1 & Delta-2	6.87			5.14-9.40
HS Europe		EA in Europe	9.48			7.16-11.62
EA in Europe		EA in Asia	5.26			4.20-6.57
EA in Asia		HS Delta-1 & Delta-2	7.29			4.94-10.19
EA in Asia		CS+PDM	6.61			5.37-7.97
CS Asia		CS+PDM North America	4.24			3.55-4.95
EA Asia group 1		EA Asia group 2	6.02			3.78-8.20
CS Japan		EA Asia group 1	6.63			4.91-8.56
		EA Asia group 2	6.33			4.35-8.20
		CS Hong Kong	5.44			4.21-6.67
		CS pre-pandemic Hong Kong	4.51			3.27-5.61
CS: Classical 1A
CS+PDM: Classical 1A incl. 2009 pandemic H1N1 viruses
EA: Eurasian avian-like 1C
HS: Human seasonal-like 1B
